# Supplementary material for: A dZnONPs Enhanced Hybrid Injectable Photocrosslinked Hydrogel for Infected Wounds Treatment
Source: Gels. 2022 Jul 24;8(8):463. doi: 10.3390/gels8080463 (PMC9329969; doi:10.3390/gels8080463)
Supplement: Supplementary file 1 [file gels-08-00463-s001.zip]

Archive with 2 entries (2 files):
- gels-1799193-supplementary.pdf
- Video S1.mp4
